# Supplementary material for: Study on the driving force of seasonal changes of soil erosion in Lulang-Tongmai section of Sichuan-Tibet Highway
Source: PLoS One. 2025 Apr 24;20(4):e0320580. doi: 10.1371/journal.pone.0320580 (PMC12021291; doi:10.1371/journal.pone.0320580)
Supplement: S1 Data — (XLSX) [file pone.0320580.s001.xlsx]

## Sheet: Sheet1
QS
	Spring Trendline	Summer Trendline	Autumn Trendline	Winter Trendline	Year Trendline
2000	40.65	175.83	44.03	0.49	38.52
2001	36.53	327.71	56.51	0.66	35.33
2002	31.27	221.72	61.24	0.87	30.9
2003	13.92	306.85	78.8	1.05	34.3
2004	31.32	143.26	67.15	0.85	37.46
2005	28.28	206.26	52.61	1.22	26.93
2006	39.52	131.06	72.59	0.93	26.16
2007	41	234.08	54.43	0.82	27.84
2008	23.56	278.5	45.79	1.1	33.02
2009	20.26	196.37	28.44	0.43	21.02
2010	53.129	103.45	98.15	0.34	34.57
2011	43.46	218.51	52.96	0.53	26.99
2012	27	136.65	59.05	0.59	30.91
2013	28.72	219.84	125.97	0.93	35.96
2014	18.25	171.24	56.95	0.8	28.79
2015	30.64	263.04	40.27	0.82	28.21
2016	30.92	144.62	81.59	0.82	28.17
2017	40.84	188.55	58.84	0.76	32.01
2018	20.56	226.15	57.43	0.65	28.01
2019	32.85	144.35	91.25	1.8	30.61
2020	37.29	205.32	52.03	1.74	30.64
2021	20.7	181.44	47.31	0.31	26.05
2022	47.68	222.07	65.92	1.85	30.8
2023	19.78	216.3	47.94	1.2	32.55
FVC
	Spring Trendline	Summer Trendline	Autumn Trendline	Winter Trendline	Year Trendline
2000	0.49	0.61	0.75	0.45	0.64
2001	0.51	0.83	0.75	0.49	0.64
2002	0.58	0.73	0.8	0.49	0.65
2003	0.48	0.76	0.77	0.48	0.62
2004	0.5	0.59	0.78	0.49	0.58
2005	0.47	0.76	0.79	0.46	0.62
2006	0.47	0.78	0.82	0.51	0.63
2007	0.58	0.85	0.79	0.49	0.68
2008	0.4	0.77	0.77	0.48	0.6
2009	0.57	0.75	0.86	0.51	0.66
2010	0.55	0.63	0.79	0.49	0.61
2011	0.57	0.82	0.84	0.48	0.67
2012	0.51	0.6	0.8	0.43	0.59
2013	0.47	0.77	0.85	0.53	0.65
2014	0.38	0.61	0.82	0.52	0.58
2015	0.49	0.83	0.79	0.5	0.64
2016	0.56	0.7	0.85	0.48	0.65
2017	0.56	0.7	0.81	0.53	0.65
2018	0.48	0.73	0.79	0.53	0.62
2019	0.54	0.67	0.82	0.5	0.62
2020	0.55	0.74	0.83	0.5	0.65
2021	0.42	0.75	0.87	0.56	0.65
2022	0.57	0.85	0.79	0.52	0.67
2023	0.43	0.73	0.84	0.54	0.63
PRE
	Spring Trendline	Summer Trendline	Autumn Trendline	Winter Trendline	Year Trendline
2000	62.9	151	48.8	6.6	66.9
2001	54	140.8	55.9	4	63.6
2002	41.1	133.9	52.7	4.7	58.4
2003	32.5	148.7	65	5.6	62.9
2004	53.3	153.5	57.5	4.7	67
2005	49.9	113.7	48.3	6.2	54.3
2006	67.3	87.9	55.8	4.8	52.9
2007	47.9	112.9	48.6	4.6	53.6
2008	52.3	143.7	46	5.6	61.6
2009	32.3	114.1	30.6	2.9	45
2010	62.2	117.9	71.5	2.6	63.4
2011	49.8	112.4	44.9	3.4	52.6
2012	43	139.3	51.1	4.4	59.5
2013	51.9	121.8	76.3	4.6	63.8
2014	44.6	132.1	47.8	4.4	57.1
2015	51.8	122.9	41.2	4.6	54.9
2016	44.6	112	58.3	4.7	54.9
2017	51.2	133.7	49.8	4	59.6
2018	39.6	125.5	52.9	3.7	55.9
2019	46.5	116.9	65.6	7.6	58.8
2020	46.5	132.4	46.2	7.1	57.9
2021	50.3	113.9	41.1	2.1	52.2
2022	55	110.8	56.2	7.1	57
2023	42.9	127.5	41.2	4.8	54.1
